# Supplementary material for: Treatment with Thyme Essential Oil Delays Loss Reductions in Postharvest Chinese Flowering Cabbage
Source: Foods. 2025 Oct 29;14(21):3704. doi: 10.3390/foods14213704 (PMC12609979; doi:10.3390/foods14213704)
Supplement: Supplementary file 1 [file foods-14-03704-s001.zip]

Archive with 1 entries (1 files):
- foods-3936105-supplementary.pdf
